# Supplementary material for: Evaluating Desk-Assisted Standing Techniques for Simulated Pregnant Conditions: An Experimental Study Using a Maternity-Simulation Jacket
Source: Healthcare (Basel). 2024 May 1;12(9):931. doi: 10.3390/healthcare12090931 (PMC11083540; doi:10.3390/healthcare12090931)
Supplement: Supplementary file 1 [file healthcare-12-00931-s001.zip]

Archive with 1 entries (1 files):
- healthcare-2928706-supplementary.pdf
